# Supplementary material for: A novel protein SPECC1-415aa encoded by N6-methyladenosine modified circSPECC1 regulates the sensitivity of glioblastoma to TMZ
Source: Cell Mol Biol Lett. 2024 Sep 27;29:127. doi: 10.1186/s11658-024-00644-z (PMC11429730; doi:10.1186/s11658-024-00644-z)
Supplement: Supplementary file 2 — Supplementary Material 2. [file 11658_2024_644_MOESM2_ESM.xlsx]

## Sheet: GBM samples
Clinical data of GBM samples
Number	Case	Gender	Age	Primary/Recurrent	Pathology	Grade
R1	1	Female	63	Recurrent	Glioblastoma	Grade 4
R2	2	Male	64	Recurrent	Glioblastoma	Grade 4
R3	3	Male	64	Recurrent	Glioblastoma	Grade 4
R4	4	Male	61	Recurrent	Glioblastoma	Grade 4
R5	5	Male	40	Recurrent	Glioblastoma	Grade 4
R6	6	Female	58	Recurrent	Glioblastoma	Grade 4
R7	7	Male	36	Recurrent	Glioblastoma	Grade 4
R8	8	Female	31	Recurrent	Glioblastoma	Grade 4
R9	9	Male	59	Recurrent	Glioblastoma	Grade 4
P1	10	Male	68	Primary	Glioblastoma	Grade 4
P2	11	Male	54	Primary	Glioblastoma	Grade 4
P3	12	Male	49	Primary	Glioblastoma	Grade 4
P4	13	Female	71	Primary	Glioblastoma	Grade 4
P5	14	Male	46	Primary	Glioblastoma	Grade 4
P6	15	Female	63	Primary	Glioblastoma	Grade 4
P7	16	Male	74	Primary	Glioblastoma	Grade 4
P8	17	Male	57	Primary	Glioblastoma	Grade 4
P9	18	Female	60	Primary	Glioblastoma	Grade 4
P10	19	Male	70	Primary	Glioblastoma	Grade 4
P11	20	Male	37	Primary	Glioblastoma	Grade 4
P12	21	Male	53	Primary	Glioblastoma	Grade 4
P13	22	Female	62	Primary	Glioblastoma	Grade 4
P14	23	Female	31	Primary	Glioblastoma	Grade 4
P15	24	Male	57	Primary	Glioblastoma	Grade 4
P16	25	Female	28	Primary	Glioblastoma	Grade 4
P17	26	Female	68	Primary	Glioblastoma	Grade 4
P18	27	Female	63	Primary	Glioblastoma	Grade 4
P19	28	Male	62	Primary	Glioblastoma	Grade 4
P20	29	Male	51	Primary	Glioblastoma	Grade 4
P21	30	Male	57	Primary	Glioblastoma	Grade 4
P22	31	Female	69	Primary	Glioblastoma	Grade 4
P23	32	Male	64	Primary	Glioblastoma	Grade 4
P24	33	Female	51	Primary	Glioblastoma	Grade 4
P25	34	Male	55	Primary	Glioblastoma	Grade 4
P26	35	Male	49	Primary	Glioblastoma	Grade 4
P27	36	Female	62	Primary	Glioblastoma	Grade 4
P28	37	Male	27	Primary	Glioblastoma	Grade 4
P29	38	Male	57	Primary	Glioblastoma	Grade 4
P30	39	Male	58	Primary	Glioblastoma	Grade 4
P31	40	Female	60	Primary	Glioblastoma	Grade 4
P32	41	Female	27	Primary	Glioblastoma	Grade 4

## Sheet: qPCR primer
The forward and reverse primers for qRT-PCR.
Sequence name	Type		Sequence (5'-3')
CircSPECC1 (Divergent)	F	F	TTGTTGTAAAGGCCCCTTGG
	R	R	TGTTGAAAGTAGCCCGAGCAG
Circ_0007940	F	F	TGGTGGCAGCGGATCTTTTC
	R	R	CATCAGTTCCCCAAAGGGCA
SPECC1	F	F	CTTCTGTGCTCTGCTCCACA
	R	R	AGGCTGGGTTTGATGCCTAC
Convergent	F	F	TTCAGAAGGGGCAGCAAGTC
	R	R	CTTGAGGAGCCTGATGTCCG
IGF2BP1	F	F	TATTCCACCCCAGCTCCGAT
	R	R	ACCTCGTCAGCCTGCCT
IGF2BP2	F	F	ACACTACCACGTTGATGGCT
	R	R	AGTCCATCCAACACCTCCCA
IGF2BP3	F	F	CGGTCCCAAAAAGGCAAAGG
	R	R	ACTATCCAGCACCTCCCACT
GAPDH	F	F	GGTGGTCTCCTCTGACTTCAACA
	R	R	GTTGCTGTAGCCAAATTCGTTGT
ACTB	F	F	CTTCGCGGGCGACGAT
	R	R	CCACATAGGAATCCTTCTGACC
U6	F	F	CTCGCTTCGGCAGCACA
	R	R	AACGCTTCACGAATTTGCGT

## Sheet: SiRNA
The sense and antisense siRNA sequences for mRNA or circRNA knockdown.
SiRNA	Type		Sequence (5'-3')
si-NC	sense	sense	UUCUCCGAACGUGUCACGUTT
	antisence	antisence	ACGUGACACGUUCGGAGAATT
si-circSPECC1#1	sense	sense	AGUCUGCUGGCCAAGGGCCUTT
	antisence	antisence	AGGCCCCUUGGCCAGCAGACUTT
si-circSPECC1#2	sense	sense	GCCAAGGGGCCUUUACAACAATT
	antisence	antisence	UUGUUGUAAAGGCCCUUGGCTT
si-IGF2BP1	sense	sense	CCAAAGUUCGUAUGGUUAUTT
	antisence	antisence	AUAACCAUACGAACUUUGGAG
si-IGF2BP2	sense	sense	UGAAGCUGGAAGCGCAUAUTT
	antisence	antisence	AUAUGCGCUUCCAGCUUCACU
si-IGF2BP3	sense	sense	GCAGGAAUUGACGCUGUAUTT
	antisence	antisence	AUACAGCGUCAAUUCCUGCTT

## Sheet: RIP primer
The forward and reverse primers for RIP qRT-PCR.
Sequence name	Type		Sequence (5'-3')
circSPECC1	F	sense	TTGTTGTAAAGGCCCCTTGG
	R	antisence	TGTTGAAAGTAGCCCGAGCAG
